# Supplementary material for: Identifying Differences in Consumer Attitudes towards Local Foods in Organic and National Voluntary Quality Certification Schemes
Source: Foods. 2023 Mar 8;12(6):1132. doi: 10.3390/foods12061132 (PMC10048378; doi:10.3390/foods12061132)
Supplement: Supplementary file 1 [file foods-12-01132-s001.zip]

Archive with 1 entries (1 files):
- foods-2248648-supplementary.pdf
